# Supplementary material for: Comparison of the mixed approach and medial approach in laparoscopic right hemicolectomy for right colon cancer: a retrospective study
Source: Front Surg. 2026 Mar 20;13:1760586. doi: 10.3389/fsurg.2026.1760586 (PMC13047092; doi:10.3389/fsurg.2026.1760586)
Supplement: Supplementary file 1 [file Table1.xlsx]

## Sheet: all_variables_results
Supplemental Table 1.Baseline clinical and pathological characteristics of the including patients after PSM
Variable		Medial approach（n=123）	Mixed approach（n=123）	P value
Age		58.24 (12.61)	59.98 (12.79)	0.286
Gender(Male)		73 (59.3%)	75 (61%),	0.896
BMI		23.39 (3.28)	23.68 (3.13)	0.489
HBP		35 (28.5%)	37 (30.1%)	0.889
Diabetes		14 (11.4%)	17 (13.8%)	0.701
ASA	I	17 (13.8%),	10 (8.1%)	0.192
	II	95 (77.2%)	106 (86.2%)
	III	11 (8.9%)	7 (5.7%)
Preoperative hemoglobin concentration(g/L)		111.13 (23.80)	109.65 (22.90)	0.62
Maximum tumor diameter(cm)		5.44 (2.21)	5.66 (2.46)	0.478
Minimum tumor diameter(cm)		4.13 (1.74)	4.13 (1.72)	0.988
Lymph node harvest		25.29 (9.60)	26.28 (12.15)	0.482
Metastatic lymph nodes		1.08 (2.15)	1.16 (2.22)	0.771
Location	ileocecal	26(21.14%)	31(25.20%)	0.03
	ascending colon	69(56.105)	49(15.45%)
	hepatic flexure	28(20.33)	43(34.96)
TNM	1	12 (9.8%)	14 (11.4%)	0.891
	2	71 (57.7%)	68 (55.3%)
	3	40 (32.5%)	41 (33.3%)
Tstage	1	2 (1.6%)	3 (2.4%)	0.966
	2	13 (10.6%)	12 (9.8%)
	3	83 (67.5%)	82 (66.7%)
	4	25 (20.3%)	26 (21.1%)
Nstage	0	83 (67.5%)	82 (66.7%)	0.924
	1	26 (21.1%)	25 (20.3%)
	2	14 (11.4%)	16 (13%)
Received adjuvant chemotherapy	II	45(63.38%)	53(77.94%)
	III	41(100%)	40(100%)
Chemotherapy regularly	II	40(88.89%)	45(84.91)
	III	32(78.05%)	30(75.00%)
